# Supplementary material for: Molecular analysis of aggressive renal cell carcinoma with unclassified histology reveals distinct subsets
Source: Nat Commun. 2016 Oct 7;7:13131. doi: 10.1038/ncomms13131 (PMC5059781; doi:10.1038/ncomms13131)
Supplement: Supplementary Data 1 — IMPACT gene list. [file ncomms13131-s2.xlsx]

## Sheet: Sheet1
Supplementary Data 1_IMPACT gene list
Gene Symbol	RefSeq ID	Gene Name	Chromosome
ABL1	NM_007313	c-abl oncogene 1, non-receptor tyrosine kinase	9q34.1
ABL2	NM_005158	v-abl Abelson murine leukemia viral oncogene homolog 2	1q25.2
AKT1	NM_005163	v-akt murine thymoma viral oncogene homolog 1	14q32.32-q32.33
AKT2	NM_001626	v-akt murine thymoma viral oncogene homolog 2	19q13.1-q13.2
AKT3	NM_181690	v-akt murine thymoma viral oncogene homolog 3 (protein kinase B, gamma)	1q44
ALK	NM_004304	anaplastic lymphoma receptor tyrosine kinase	2p23
ALOX12B		arachidonate 12-lipoxygenase, 12R type	17p13.1
APC	NM_000038	adenomatous polyposis coli	5q21-q22
AR	NM_000044	androgen receptor	Xq12
ARAF		v-raf murine sarcoma 3611 viral oncogene homolog	Xp11.3-p11.23
ARHGAP26	NM_015071	Rho GTPase activating protein 26	5q31
ARID1A	NM_139135	AT rich interactive domain 1A (SWI-like)	1p36.1-p35
ASXL1	NM_015338	additional sex combs like 1 (Drosophila)	20q11
ATM	NM_000051	ataxia telangiectasia mutated	11q22-q23
ATRX	NM_000489	alpha thalassemia/mental retardation syndrome X-linked	Xq21.1
AURKA	NM_003600	aurora kinase A	20q13
BAP1		BRCA1 associated protein-1 (ubiquitin carboxy-terminal hydrolase)	3p21.31-p21.2
BCL2L1	NM_138578	BCL2-like 1	20q11.21
BCL6	NM_138931	B-cell CLL/lymphoma 6	3q27
BIRC2	NM_001166	baculoviral IAP repeat-containing 2	11q22
BRAF	NM_004333	v-raf murine sarcoma viral oncogene homolog B1	7q34
BRCA1		breast cancer 1, early onset	17q21-q24
BRCA2	NM_000059	breast cancer 2, early onset	13q12-q13
CARD11	NM_032415	caspase recruitment domain family, member 11	7p22
CBL	NM_005188	Cas-Br-M (murine) ecotropic retroviral transforming sequence	11q23.3-qter
CBLB	NM_170662	Cas-Br-M (murine) ecotropic retroviral transforming sequence b	3q
CBLC	NM_012116	Cas-Br-M (murine) ecotropic retroviral transforming sequence c	19q13.2
CCND1	NM_053056	cyclin D1	11q13
CCNE1	NM_001238	cyclin E1	19q12
CD79B		CD79b molecule, immunoglobulin-associated beta	17q23
CDC42EP2	NM_006779	CDC42 effector protein (Rho GTPase binding) 2	11q13
CDC73	NM_024529	cell division cycle 73, Paf1/RNA polymerase II complex component, homolog (S. cerevisiae)	1q25
CDH1	NM_004360	cadherin 1, type 1, E-cadherin (epithelial)	16q22.1
CDK4	NM_000075	cyclin-dependent kinase 4	12q13
CDK6		cyclin-dependent kinase 6	7q21-q22
CDK8		cyclin-dependent kinase 8	13q12
CDKN2A	NM_000077	cyclin-dependent kinase inhibitor 2A (melanoma, p16, inhibits CDK4)	9p21
CDKN2B	NM_004936	cyclin-dependent kinase inhibitor 2B (p15, inhibits CDK4)	9p21
CDKN2C	NM_001262	cyclin-dependent kinase inhibitor 2C (p18, inhibits CDK4)	1p32.3
CEBPA	NM_004364	CCAAT/enhancer binding protein (C/EBP), alpha	19q13.1
CHEK1	NM_001274	CHK1 checkpoint homolog (S. pombe)	11q24.2
CHEK2	NM_001005735	CHK2 checkpoint homolog (S. pombe)	22q12.1
CREBBP	NM_004380	CREB binding protein	16p13.3
CRKL	NM_005207	v-crk sarcoma virus CT10 oncogene homolog (avian)-like	22q11.21
CRLF2	NM_022148	cytokine receptor-like factor 2	Xp22.3 and Yp11.3
CSF1R	NM_005211	colony stimulating factor 1 receptor	5q32
CTNNB1	NM_001098210	catenin (cadherin-associated protein), beta 1, 88kDa	3p21
CYLD		cylindromatosis (turban tumor syndrome)	16q12-q13
DAXX		death-domain associated protein	6p21.3
DDR2	NM_006182	discoidin domain receptor tyrosine kinase 2	1q12-q23
DICER1		dicer 1, ribonuclease type III	14q32.2
DIS3	NM_014953	DIS3 mitotic control homolog (S. cerevisiae)	13q21.32
DNMT1	NM_001379	DNA (cytosine-5-)-methyltransferase 1	19p13.2
DNMT3A	NM_022552	DNA (cytosine-5-)-methyltransferase 3 alpha	2p23
DNMT3B	NM_006892	DNA (cytosine-5-)-methyltransferase 3 beta	20q11.2
EGFR	NM_005228	epidermal growth factor receptor	7p12
EIF4EBP1	NM_004095	eukaryotic translation initiation factor 4E binding protein 1	8p12
EP300	NM_001429	E1A binding protein p300	22q13.2
EPHA3	NM_005233	EPH receptor A3	3p11.2
EPHA5	NM_004439	EPH receptor A5	4q13.1
EPHA6	NM_001080448	EPH receptor A6	3q12.1
EPHA7		EPH receptor A7	6q16.3
EPHA8	NM_020526	EPH receptor A8	1p36.12
EPHB1	NM_004441	EPH receptor B1	3q21-q23
EPHB4	NM_004444	EPH receptor B4	7q22
EPHB6		EPH receptor B6	7q33-q35
ERBB2		v-erb-b2 erythroblastic leukemia viral oncogene homolog 2, neuro/glioblastoma derived oncogene homolog (avian)	17q11.2-q12
ERBB3		v-erb-b2 erythroblastic leukemia viral oncogene homolog 3 (avian)	12q13
ERBB4	NM_001042599	v-erb-a erythroblastic leukemia viral oncogene homolog 4 (avian)	2q33.3-q34
ERG	NM_182918	v-ets erythroblastosis virus E26 oncogene homolog (avian)	21q22.3
ESR1		estrogen receptor 1	6q24-q27
ETV1	NM_004956	ets variant 1	7p22
ETV6	NM_001987	ets variant 6	12p13
EZH2		enhancer of zeste homolog 2 (Drosophila)	7q35-q36
FAM123B	NM_152424	family with sequence similarity 123B	Xq11.1
FAM46C	NM_017709	family with sequence similarity 46, member C	1p12
FAS		Fas (TNF receptor superfamily, member 6)	10q24.1
FBXW7		F-box and WD repeat domain containing 7	4q31.23
FGFR1		fibroblast growth factor receptor 1	8p12
FGFR2	NM_022976, NM_000141	fibroblast growth factor receptor 2	10q25.3-q26
FGFR3	NM_000142	fibroblast growth factor receptor 3	4p16.3
FGFR4		fibroblast growth factor receptor 4	5q33-qter
FH	NM_000143	fumarate hydratase	1q42.1
FLCN	NM_144606	folliculin	17p11.2
FLT1		fms-related tyrosine kinase 1 (vascular endothelial growth factor/vascular permeability factor receptor)	13q12
FLT3		fms-related tyrosine kinase 3	13q12
FOXL2		forkhead box L2	3q23
GATA1	NM_002049	GATA binding protein 1 (globin transcription factor 1)	Xp11.23
GATA2	NM_032638	GATA binding protein 2	3q21
GATA3	NM_001002295	GATA binding protein 3	10p15
GNA11	NM_002067	guanine nucleotide binding protein (G protein), alpha 11 (Gq class)	19p13.3
GNAQ	NM_002072	guanine nucleotide binding protein (G protein), q polypeptide	9q21
GNAS	NM_000516	GNAS complex locus	20q13.2-q13.3
GOLPH3	NM_022130	golgi phosphoprotein 3 (coat-protein)	5p13.2
GRIN2A		glutamate receptor, ionotropic, N-methyl D-aspartate 2A	16p13.2
GSK3B		glycogen synthase kinase 3 beta	3q13.3
HDAC2		histone deacetylase 2	6q21
HIF1A	NM_001530	hypoxia inducible factor 1, alpha subunit (basic helix-loop-helix transcription factor)	14q23.2
HMGA2	NM_003483	high mobility group AT-hook 2	12q15
HNF1A	NM_000545	HNF1 homeobox A	12q24.31
HRAS	NM_176795	v-Ha-ras Harvey rat sarcoma viral oncogene homolog	11p15.5
HSP90AA1	NM_005348	heat shock protein 90kDa alpha (cytosolic), class A member 1	14q32.33
IDH1		isocitrate dehydrogenase 1 (NADP+), soluble	2q32-qter
IDH2		isocitrate dehydrogenase 2 (NADP+), mitochondrial	15q21-qter
IGF1R	NM_000875	insulin-like growth factor 1 receptor	15q26.3
IGFBP7		insulin-like growth factor binding protein 7	4q12
IKBKE		inhibitor of kappa light polypeptide gene enhancer in B-cells, kinase epsilon	1q31
IKZF1	NM_006060	IKAROS family zinc finger 1 (Ikaros)	7pter-7qter
INSR		insulin receptor	19p13.3-p13.2
IRS1	NM_005544	insulin receptor substrate 1	2q36
IRS2	NM_003749	insulin receptor substrate 2	13q34
JAK1	NM_002227	Janus kinase 1	1p32.3-p31.3
JAK2		Janus kinase 2	9p24
JAK3	NM_000215	Janus kinase 3	19p13-p12
JUN	NM_002228	jun proto-oncogene	1p32-p31
KDM5C	NM_004187	lysine (K)-specific demethylase 5C	Xp11.22-p11.21
KDM6A	NM_021140	lysine (K)-specific demethylase 6A	Xp11.2
KDR		kinase insert domain receptor (a type III receptor tyrosine kinase)	4q11-q12
KEAP1	NM_012289	kelch-like ECH-associated protein 1	19p13.2
KIT		v-kit Hardy-Zuckerman 4 feline sarcoma viral oncogene homolog	4q11-q12
KLF6		Kruppel-like factor 6	10p15
KMT2A	NM_005933	lysine (K)-specific methyltransferase 2A	11q23
KMT2C		lysine (K)-specific methyltransferase 2C	7q36
KMT2D		lysine (K)-specific methyltransferase 2D	12q12-q13
KRAS	NM_033360	v-Ki-ras2 Kirsten rat sarcoma viral oncogene homolog	12p12.1
LDHA	NM_005566	lactate dehydrogenase A	11p15.1
LGR6	NM_021636	leucine-rich repeat-containing G protein-coupled receptor 6	1q32.1
MAGI2	NM_012301	membrane associated guanylate kinase, WW and PDZ domain containing 2	7q21
MAP2K1		mitogen-activated protein kinase kinase 1	15q22.1-q22.33
MAP2K2		mitogen-activated protein kinase kinase 2	19p13.3
MAP2K4		mitogen-activated protein kinase kinase 4	17p11.2
MAP3K8	NM_005204	mitogen-activated protein kinase kinase kinase 8	10p11.2
MCL1	NM_021960	myeloid cell leukemia sequence 1 (BCL2-related)	1q21
MDM2	NM_006880	Mdm2 p53 binding protein homolog (mouse)	12q13-q14
MDM4	NM_002393	Mdm4 p53 binding protein homolog (mouse)	1q32
MEN1		multiple endocrine neoplasia I	11q13
MET		met proto-oncogene (hepatocyte growth factor receptor)	7q31
MITF	NM_198159	microphthalmia-associated transcription factor	3p14.1-p12.3
MLH1	NM_000249	mutL homolog 1, colon cancer, nonpolyposis type 2 (E. coli)	3p22.3
MLST8	NM_022372	MTOR associated protein, LST8 homolog (S. cerevisiae)	16p13.3
MPL	NM_005373	myeloproliferative leukemia virus oncogene	1p34
MSH2		mutS homolog 2, colon cancer, nonpolyposis type 1 (E. coli)	2p21
MSH6		mutS homolog 6 (E. coli)	2p16
MTOR	NM_004958	mechanistic target of rapamycin (serine/threonine kinase)	1p36
MYB		v-myb myeloblastosis viral oncogene homolog (avian)	6q22-q23
MYC		v-myc myelocytomatosis viral oncogene homolog (avian)	8q24
MYCL1	NM_001033082	v-myc myelocytomatosis viral oncogene homolog 1, lung carcinoma derived (avian)	1p34.3
MYCN	NM_005378	v-myc myelocytomatosis viral related oncogene, neuroblastoma derived (avian)	2p24.3
NCOA2		nuclear receptor coactivator 2	8q13
NF1	NM_000267	neurofibromin 1	17q11.2
NF2	NM_000268	neurofibromin 2 (merlin)	22q12.2
NFE2L2	NM_006164	nuclear factor (erythroid-derived 2)-like 2	2q31
NFKB1		nuclear factor of kappa light polypeptide gene enhancer in B-cells 1	4q24
NFKB2		nuclear factor of kappa light polypeptide gene enhancer in B-cells 2 (p49/p100)	10q24
NKX2-1	NM_003317	NK2 homeobox 1	14q13.3
NOTCH1	NM_017617	notch 1	9q34.3
NOTCH2	NM_024408	notch 2	1p13-p11
NOTCH3	NM_000435	notch 3	19p13.2-p13.1
NOTCH4		notch 4	6p21.3
NPM1	NM_002520	nucleophosmin (nucleolar phosphoprotein B23, numatrin)	5q35.1
NRAS	NM_002524	neuroblastoma RAS viral (v-ras) oncogene homolog	1p13.2
NTRK1	NM_002529	neurotrophic tyrosine kinase, receptor, type 1	1q21-q22
NTRK2		neurotrophic tyrosine kinase, receptor, type 2	9q22.1
NTRK3		neurotrophic tyrosine kinase, receptor, type 3	15q24-q25
PAK7		p21 protein (Cdc42/Rac)-activated kinase 7	20p12
PARK2		parkinson protein 2, E3 ubiquitin protein ligase (parkin)	6q25.2-q27
PARP1	NM_001618	poly (ADP-ribose) polymerase 1	1q41-q42
PAX5		paired box 5	9p13.2
PBRM1	NM_018165	polybromo 1	3p21
PDGFRA	NM_006206	platelet-derived growth factor receptor, alpha polypeptide	4q12
PDGFRB	NM_002609	platelet-derived growth factor receptor, beta polypeptide	5q33.1
PHOX2B		paired-like homeobox 2b	4p13
PIK3C2G	NM_004570	phosphoinositide-3-kinase, class 2, gamma polypeptide	12p12
PIK3CA		phosphoinositide-3-kinase, catalytic, alpha polypeptide	3q26.3
PIK3CB		phosphoinositide-3-kinase, catalytic, beta polypeptide	3q21-qter
PIK3CD	NM_005026	phosphoinositide-3-kinase, catalytic, delta polypeptide	1p36.2
PIK3CG		phosphoinositide-3-kinase, catalytic, gamma polypeptide	7q22
PIK3R1	NM_181504	phosphoinositide-3-kinase, regulatory subunit 1 (alpha)	5q13.1
PIK3R2	NM_005027	phosphoinositide-3-kinase, regulatory subunit 2 (beta)	19q13.2-q13.4
PIK3R3	NM_003629	phosphoinositide-3-kinase, regulatory subunit 3 (gamma)	1p34.1
PKM2		pyruvate kinase, muscle	15q22-qter
PLK2	NM_006622	polo-like kinase 2	5q12.1-q13.2
PNRC1	NM_006813	proline-rich nuclear receptor coactivator 1	6q16.1
PREX2	NM_025170	phosphatidylinositol-3,4,5-trisphosphate-dependent Rac exchange factor 2	8q13.1
PRKAR1A		protein kinase, cAMP-dependent, regulatory, type I, alpha (tissue specific extinguisher 1)	17q23-q24
PRKCI	NM_002740	protein kinase C, iota	3q26.3
PTCH1	NM_000264	patched 1	9q22.1-q31
PTEN	NM_000314	phosphatase and tensin homolog	10q23
PTPN11		protein tyrosine phosphatase, non-receptor type 11	12q24.1
PTPRD		protein tyrosine phosphatase, receptor type, D	9p24.1-p23
PTPRS		protein tyrosine phosphatase, receptor type, S	19p13.3
RAF1	NM_002880	v-raf-1 murine leukemia viral oncogene homolog 1	3p25
RARA		retinoic acid receptor, alpha	17q21.1
RB1		retinoblastoma 1	13q14.2
REL	NM_002908	v-rel reticuloendotheliosis viral oncogene homolog (avian)	2p13-p12
RET	NM_020975	ret proto-oncogene	10q11.2
RICTOR	NM_152756	RPTOR independent companion of MTOR, complex 2	5p13.1
RPTOR	NM_020761	regulatory associated protein of MTOR, complex 1	17q25.3
RUNX1		runt-related transcription factor 1	21q22.3
SDHB	NM_003000	succinate dehydrogenase complex, subunit B, iron sulfur (Ip)	1p36.1-p35
SETD2	NM_014159	SET domain containing 2	3p21.31
SHQ1	NM_018130	SHQ1 homolog (S. cerevisiae)	3p13
SMAD4	NM_005359	SMAD family member 4	18q21.1
SMARCA4	NM_003072	SWI/SNF related, matrix associated, actin dependent regulator of chromatin, subfamily a, member 4	19p13.3
SMARCB1	NM_003073	SWI/SNF related, matrix associated, actin dependent regulator of chromatin, subfamily b, member 1	22q11.23
SMO	NM_005631	smoothened homolog (Drosophila)	7q32.1
SOCS1		suppressor of cytokine signaling 1	16p13.13
SOX2	NM_003106	SRY (sex determining region Y)-box 2	3q26.3-q27
SPOP	NM_003563	speckle-type POZ protein	17q21.33
SRC		v-src sarcoma (Schmidt-Ruppin A-2) viral oncogene homolog (avian)	20q12-q13
STK11	NM_000455	serine/threonine kinase 11	19p13.3
SUFU	NM_016169	suppressor of fused homolog (Drosophila)	10q24.32
TBK1	NM_013254	TANK-binding kinase 1	12q14.2
TEK		TEK tyrosine kinase, endothelial	9p21
TERT		telomerase reverse transcriptase	5p15.33
TET1	NM_030625	tet oncogene 1	10q21
TET2	NM_017628	tet oncogene family member 2	4q24
TGFBR2		transforming growth factor, beta receptor II (70/80kDa)	3p22
TMPRSS2		transmembrane protease, serine 2	21q22.3
TNFAIP3		tumor necrosis factor, alpha-induced protein 3	6q23-q25
TOP1		topoisomerase (DNA) I	20q12-q13.1
TP53	NM_000546	tumor protein p53	17p13.1
TP63	NM_003722	tumor protein p63	3q27-q29
TSC1		tuberous sclerosis 1	9q34
TSC2	NM_000548	tuberous sclerosis 2	16p13.3
TSHR	NM_000369	thyroid stimulating hormone receptor	14q24-q31
VHL	NM_000551	von Hippel-Lindau tumor suppressor	3p25.3
WT1	NM_000378	Wilms tumor 1	11p13
YAP1	NM_006106	Yes-associated protein 1	11q13
YES1	NM_005433	v-yes-1 Yamaguchi sarcoma viral oncogene homolog 1	18p11.31-p11.21
