# Supplementary material for: Molecular analysis of aggressive renal cell carcinoma with unclassified histology reveals distinct subsets
Source: Nat Commun. 2016 Oct 7;7:13131. doi: 10.1038/ncomms13131 (PMC5059781; doi:10.1038/ncomms13131)
Supplement: Supplementary Data 3 — GSEA of YAP/TAZ signature. [file ncomms13131-s4.xlsx]

## Sheet: Sheet1
Supplementary Data 3_GSEA of YAP/TAZ signature
	PROBE	GENE SYMBOL	GENE_TITLE	RANK IN GENE LIST	RANK METRIC SCORE	RUNNING ES	CORE ENRICHMENT
1	HBEGF	HBEGF	heparin-binding EGF-like growth factor	161	2.482	0.0144	Yes
		Entrez, Source
2	CTGF	CTGF	connective tissue growth factor	243	2.248	0.0315	Yes
		Entrez, Source
3	SLC7A5	SLC7A5	solute carrier family 7 (cationic amino acid transporter, y+ system), member 5	362	2.055	0.0444	Yes
		Entrez, Source
4	FMN2	FMN2	formin 2	399	2.01	0.0618	Yes
		Entrez, Source
5	ADAMTS1	ADAMTS1	ADAM metallopeptidase with thrombospondin type 1 motif, 1	412	1.99	0.0806	Yes
		Entrez, Source
6	ALPK2	ALPK2	alpha-kinase 2	510	1.88	0.093	Yes
		Entrez, Source
7	SLIT2	SLIT2	slit homolog 2 (Drosophila)	511	1.88	0.1114	Yes
		Entrez, Source
8	CYR61	CYR61	cysteine-rich, angiogenic inducer, 61	629	1.774	0.1216	Yes
		Entrez, Source
9	GPRC5A	GPRC5A	G protein-coupled receptor, family C, group 5, member A	728	1.697	0.1322	Yes
		Entrez, Source
10	AURKA	AURKA	aurora kinase A	775	1.657	0.1456	Yes
		Entrez, Source
11	IL6	IL6	interleukin 6 (interferon, beta 2)	857	1.605	0.1564	Yes
		Entrez, Source
12	MELK	MELK	maternal embryonic leucine zipper kinase	864	1.6	0.1717	Yes
		Entrez, Source
13	SH3BP4	SH3BP4	SH3-domain binding protein 4	874	1.596	0.1867	Yes
		Entrez, Source
14	HES4	HES4	hairy and enhancer of split 4 (Drosophila)	896	1.583	0.2009	Yes
		Entrez, Source
15	OXTR	OXTR	oxytocin receptor	965	1.535	0.2118	Yes
		Entrez, Source
16	KRT80	KRT80	keratin 80	1086	1.468	0.2188	Yes
		Entrez, Source
17	CDCA7	CDCA7	cell division cycle associated 7	1152	1.438	0.2289	Yes
		Entrez, Source
18	TUFT1	TUFT1	tuftelin 1	1177	1.429	0.2414	Yes
		Entrez, Source
19	PDRG1	PDRG1	p53 and DNA damage regulated 1	1183	1.427	0.255	Yes
		Entrez, Source
20	NEXN	NEXN	nexilin (F actin binding protein)	1233	1.397	0.2657	Yes
		Entrez, Source
21	LPAR1			1257	1.388	0.2779	Yes
22	PEA15	PEA15	phosphoprotein enriched in astrocytes 15	1465	1.307	0.278	Yes
		Entrez, Source
23	ANLN	ANLN	anillin, actin binding protein	1657	1.235	0.2784	Yes
		Entrez, Source
24	LYPD6B			1688	1.224	0.2886	Yes
25	PAWR	PAWR	PRKC, apoptosis, WT1, regulator	1709	1.219	0.2993	Yes
		Entrez, Source
26	CCNF	CCNF	cyclin F	1728	1.21	0.31	Yes
		Entrez, Source
27	SDPR	SDPR	serum deprivation response (phosphatidylserine binding protein)	1816	1.181	0.3162	Yes
		Entrez, Source
28	RGS7	RGS7	regulator of G-protein signalling 7	1939	1.142	0.32	Yes
		Entrez, Source
29	KIAA1324	KIAA1324	KIAA1324	2022	1.116	0.3259	Yes
		Entrez, Source
30	GINS2	GINS2	GINS complex subunit 2 (Psf2 homolog)	2058	1.104	0.3345	Yes
		Entrez, Source
31	PKP2	PKP2	plakophilin 2	2072	1.1	0.3445	Yes
		Entrez, Source
32	CLDN11	CLDN11	claudin 11 (oligodendrocyte transmembrane protein)	2175	1.066	0.3487	Yes
		Entrez, Source
33	TOP2A	TOP2A	topoisomerase (DNA) II alpha 170kDa	2191	1.06	0.3581	Yes
		Entrez, Source
34	KIF23	KIF23	kinesin family member 23	2277	1.035	0.3631	Yes
		Entrez, Source
35	PLAC8	PLAC8	placenta-specific 8	2318	1.026	0.3707	Yes
		Entrez, Source
36	PRC1	PRC1	protein regulator of cytokinesis 1	2336	1.02	0.3796	Yes
		Entrez, Source
37	UBE2C	UBE2C	ubiquitin-conjugating enzyme E2C	2415	0.999	0.3846	Yes
		Entrez, Source
38	CENPF	CENPF	centromere protein F, 350/400ka (mitosin)	2471	0.984	0.3909	Yes
		Entrez, Source
39	NUSAP1	NUSAP1	nucleolar and spindle associated protein 1	2549	0.965	0.3956	Yes
		Entrez, Source
40	CENPA	CENPA	centromere protein A	2624	0.944	0.4003	Yes
		Entrez, Source
41	TRIP13	TRIP13	thyroid hormone receptor interactor 13	2640	0.942	0.4086	Yes
		Entrez, Source
42	KIFC1	KIFC1	kinesin family member C1	2792	0.908	0.4083	Yes
		Entrez, Source
43	CPA3	CPA3	carboxypeptidase A3 (mast cell)	2826	0.9	0.415	Yes
		Entrez, Source
44	CCNB2	CCNB2	cyclin B2	2839	0.897	0.4231	Yes
		Entrez, Source
45	FAM46B	FAM46B	family with sequence similarity 46, member B	2851	0.894	0.4312	Yes
		Entrez, Source
46	CENPN	CENPN	centromere protein N	2857	0.892	0.4396	Yes
		Entrez, Source
47	TK1	TK1	thymidine kinase 1, soluble	2885	0.886	0.4466	Yes
		Entrez, Source
48	PSG4	PSG4	pregnancy specific beta-1-glycoprotein 4	2982	0.867	0.4492	Yes
		Entrez, Source
49	BMP4	BMP4	bone morphogenetic protein 4	3092	0.844	0.4508	Yes
		Entrez, Source
50	RRM2	RRM2	ribonucleotide reductase M2 polypeptide	3174	0.825	0.4539	Yes
		Entrez, Source
51	CDCA5	CDCA5	cell division cycle associated 5	3256	0.81	0.4569	Yes
		Entrez, Source
52	ATAD2	ATAD2	ATPase family, AAA domain containing 2	3273	0.807	0.4638	Yes
		Entrez, Source
53	CEP55	CEP55	centrosomal protein 55kDa	3375	0.785	0.4653	Yes
		Entrez, Source
54	AURKB	AURKB	aurora kinase B	3417	0.776	0.4704	Yes
		Entrez, Source
55	CRIM1	CRIM1	cysteine rich transmembrane BMP regulator 1 (chordin-like)	3505	0.76	0.4725	Yes
		Entrez, Source
56	CCNA2	CCNA2	cyclin A2	3547	0.749	0.4774	Yes
		Entrez, Source
57	FJX1	FJX1	four jointed box 1 (Drosophila)	3672	0.724	0.4769	Yes
		Entrez, Source
58	PCLO	PCLO	piccolo (presynaptic cytomatrix protein)	3706	0.716	0.4818	Yes
		Entrez, Source
59	PRR16	PRR16	proline rich 16	3712	0.715	0.4885	Yes
		Entrez, Source
60	CDCA8	CDCA8	cell division cycle associated 8	3732	0.708	0.4943	Yes
		Entrez, Source
61	C19orf48	C19ORF48	chromosome 19 open reading frame 48	3780	0.699	0.4983	Yes
		Entrez, Source
62	BUB1	BUB1	BUB1 budding uninhibited by benzimidazoles 1 homolog (yeast)	3866	0.685	0.4998	Yes
		Entrez, Source
63	DLGAP5			4002	0.658	0.498	Yes
64	E2F2	E2F2	E2F transcription factor 2	4064	0.645	0.5005	Yes
		Entrez, Source
65	CENPE	CENPE	centromere protein E, 312kDa	4163	0.627	0.5007	Yes
		Entrez, Source
66	HJURP			4317	0.601	0.4972	Yes
67	TPX2	TPX2	TPX2, microtubule-associated, homolog (Xenopus laevis)	4402	0.587	0.4978	Yes
		Entrez, Source
68	KIF20A	KIF20A	kinesin family member 20A	4452	0.58	0.5005	Yes
		Entrez, Source
69	FAM83D	FAM83D	family with sequence similarity 83, member D	4627	0.551	0.4953	Yes
		Entrez, Source
70	EDN1	EDN1	endothelin 1	4655	0.546	0.499	Yes
		Entrez, Source
71	CAV1	CAV1	caveolin 1, caveolae protein, 22kDa	4660	0.545	0.504	Yes
		Entrez, Source
72	PSAT1	PSAT1	phosphoserine aminotransferase 1	4965	0.489	0.4902	No
		Entrez, Source
73	ASPM	ASPM	asp (abnormal spindle) homolog, microcephaly associated (Drosophila)	5026	0.479	0.4913	No
		Entrez, Source
74	STIL	STIL	SCL/TAL1 interrupting locus	5091	0.47	0.4919	No
		Entrez, Source
75	UCK2	UCK2	uridine-cytidine kinase 2	5184	0.454	0.4908	No
		Entrez, Source
76	CTNNAL1	CTNNAL1	catenin (cadherin-associated protein), alpha-like 1	5528	0.4	0.4737	No
		Entrez, Source
77	KIF2C	KIF2C	kinesin family member 2C	5542	0.398	0.4768	No
		Entrez, Source
78	CDC20	CDC20	CDC20 cell division cycle 20 homolog (S. cerevisiae)	5688	0.374	0.4716	No
		Entrez, Source
79	PHGDH	PHGDH	phosphoglycerate dehydrogenase	5727	0.368	0.4729	No
		Entrez, Source
80	EFEMP1	EFEMP1	EGF-containing fibulin-like extracellular matrix protein 1	5737	0.367	0.4759	No
		Entrez, Source
81	TGFB2	TGFB2	transforming growth factor, beta 2	6039	0.321	0.4607	No
		Entrez, Source
82	GADD45B	GADD45B	growth arrest and DNA-damage-inducible, beta	6073	0.316	0.4617	No
		Entrez, Source
83	CDCA3	CDCA3	cell division cycle associated 3	6158	0.304	0.4596	No
		Entrez, Source
84	RAD51AP1	RAD51AP1	RAD51 associated protein 1	6193	0.3	0.4604	No
		Entrez, Source
85	TROAP	TROAP	trophinin associated protein (tastin)	6660	0.233	0.4342	No
		Entrez, Source
86	DIO2	DIO2	deiodinase, iodothyronine, type II	6747	0.221	0.4311	No
		Entrez, Source
87	NCAPG	NCAPG	non-SMC condensin I complex, subunit G	6777	0.218	0.4315	No
		Entrez, Source
88	LYAR	LYAR	-	6871	0.203	0.4278	No
		Entrez, Source
89	OGFRL1	OGFRL1	opioid growth factor receptor-like 1	7260	0.147	0.4055	No
		Entrez, Source
90	CAP2	CAP2	CAP, adenylate cyclase-associated protein, 2 (yeast)	7272	0.145	0.4063	No
		Entrez, Source
91	TLE4	TLE4	transducin-like enhancer of split 4 (E(sp1) homolog, Drosophila)	7342	0.136	0.4034	No
		Entrez, Source
92	ETS1	ETS1	v-ets erythroblastosis virus E26 oncogene homolog 1 (avian)	7464	0.12	0.3972	No
		Entrez, Source
93	CITED2	CITED2	Cbp/p300-interacting transactivator, with Glu/Asp-rich carboxy-terminal domain, 2	8293	-0.001	0.3466	No
		Entrez, Source
94	MPP5	MPP5	membrane protein, palmitoylated 5 (MAGUK p55 subfamily member 5)	8483	-0.028	0.3353	No
		Entrez, Source
95	UGCG	UGCG	UDP-glucose ceramide glucosyltransferase	8509	-0.031	0.3341	No
		Entrez, Source
96	SPC24			8935	-0.092	0.309	No
97	PPME1	PPME1	protein phosphatase methylesterase 1	9296	-0.139	0.2883	No
		Entrez, Source
98	UCP2	UCP2	uncoupling protein 2 (mitochondrial, proton carrier)	9961	-0.233	0.25	No
		Entrez, Source
99	POLR3G	POLR3G	polymerase (RNA) III (DNA directed) polypeptide G (32kD)	9993	-0.237	0.2504	No
		Entrez, Source
100	GPR126	GPR126	G protein-coupled receptor 126	10769	-0.355	0.2065	No
		Entrez, Source
101	PTGER4	PTGER4	prostaglandin E receptor 4 (subtype EP4)	10805	-0.359	0.2079	No
		Entrez, Source
102	CLDN1	CLDN1	claudin 1	10909	-0.375	0.2053	No
		Entrez, Source
103	KRT7	KRT7	keratin 7	10927	-0.378	0.208	No
		Entrez, Source
104	PKP4	PKP4	plakophilin 4	10928	-0.378	0.2116	No
		Entrez, Source
105	NOP16			11121	-0.409	0.2039	No
106	CPA4	CPA4	carboxypeptidase A4	11536	-0.476	0.1833	No
		Entrez, Source
107	NFIB	NFIB	nuclear factor I/B	11806	-0.523	0.1719	No
		Entrez, Source
108	UAP1	UAP1	UDP-N-acteylglucosamine pyrophosphorylase 1	11977	-0.553	0.167	No
		Entrez, Source
109	TXNRD1	TXNRD1	thioredoxin reductase 1	12336	-0.618	0.1511	No
		Entrez, Source
110	IL7R	IL7R	interleukin 7 receptor	12421	-0.635	0.1522	No
		Entrez, Source
111	S1PR1			12426	-0.636	0.1582	No
112	LEPREL1	LEPREL1	leprecan-like 1	13210	-0.8	0.1182	No
		Entrez, Source
113	AGTR1	AGTR1	angiotensin II receptor, type 1	13278	-0.817	0.1221	No
		Entrez, Source
114	RAB32	RAB32	RAB32, member RAS oncogene family	13636	-0.898	0.109	No
		Entrez, Source
115	FBN2	FBN2	fibrillin 2 (congenital contractural arachnodactyly)	14056	-1.011	0.0933	No
		Entrez, Source
116	TYMS	TYMS	thymidylate synthetase	14126	-1.027	0.0991	No
		Entrez, Source
117	LIMA1	LIMA1	LIM domain and actin binding 1	14997	-1.329	0.059	No
		Entrez, Source
118	COBLL1	COBLL1	COBL-like 1	15357	-1.496	0.0516	No
		Entrez, Source
119	DDAH1	DDAH1	dimethylarginine dimethylaminohydrolase 1	15724	-1.724	0.0461	No
		Entrez, Source
